# Supplementary material for: Fascial Dehiscence and Incisional Hernia Prediction Models: A Systematic Review and Meta-analysis
Source: World J Surg. 2022 Sep 14;46(12):2984–95. doi: 10.1007/s00268-022-06715-6 (PMC9636101; doi:10.1007/s00268-022-06715-6)
Supplement: Supplementary file 3 — Supplementary file3 (XLSX 13 KB) [file 268_2022_6715_MOESM3_ESM.xlsx]

## Sheet: FD
id	author	year	model	cohort1	cohort2	auc	se_auc	total	event
1	Webster	2003	1	original	1	0.731	0.012	17044	587
1	Webster	2003	1	original	2	0.737	0.012	17763	562
2	Ramshorst	2010	2	original	1			1452	363
2	Ramshorst	2010	2	original	2	0.91	0.045	686	19
3	Cole	2021	3	original	1	0.69	0.01	69969	1332
3	Cole	2021	3	original	2	0.69	0.015	23055	390
4	Días	2014	2	external validation	3	0.79	0.07	176	15
5	Kenig	2014	2	external validation	3	0.76	0.04	224	56
5	Kenig	2014	1	external validation	3	0.84	0.03	224	56

## Sheet: FDdictionary
model	1	VAMC
	2	Rotterdam
	3	ML
cohort2	1	derivation
	2	validation

## Sheet: IH
id	author	year	cohort1	cohort2	pt_type	auc	se_auc	total	event
1	Veljkovic	2010	original	1	abdominal surgery	0.92	0.021	603	81
2	Goodenough	2015	original	2	abdominal surgery	0.77	0.046	197	23
3	Basta	2016	original	1	bariatric	0.85	0.034	2161	52
4	Fischer	2016	original	1	abdominal surgery	0.77	0.013	12373	436
5	Lanni	2016	original	1	colectomy	0.7	0.007	30865	1698
6	Tecce	2017	original	1	hysterectomy	0.82	0.03	2145	76
7	Basta	2019	original	3	abdominal surgery	0.83	0.008	29739	1127

## Sheet: IHdictionary
cohort2	1	derivation
	2	validation
	3	overall cohort
